# Supplementary material for: Agarwood in the Modern Era: Integrating Biotechnology and Pharmacology for Sustainable Use
Source: Int J Mol Sci. 2025 Aug 30;26(17):8468. doi: 10.3390/ijms26178468 (PMC12428735; doi:10.3390/ijms26178468)
Supplement: Supplementary file 1 [file ijms-26-08468-s001.zip]

Archive with 3 entries (2 files):
- ijms-3731879-supplementary/
- ijms-3731879-supplementary/Appendix 1 and 2.pdf
- ijms-3731879-supplementary/E-Appendices-2025-02-07.pdf
